# Supplementary material for: The N-Terminal Domain of the Drosophila Retinoblastoma Protein Rbf1 Interacts with ORC and Associates with Chromatin in an E2F Independent Manner
Source: PLoS One. 2008 Jul 30;3(7):e2831. doi: 10.1371/journal.pone.0002831 (PMC2475671; doi:10.1371/journal.pone.0002831)
Supplement: Table S1 — Ploidy of follicle cells not affected by Rbf1N-RFP expression. Ovaries from Drosophila tissues expressing UAS>Rbf1N-RFP driven by actin>GAL4 or CyO control were dissected. The tissues were homogenized and DAPI stained for flow cytometry of purified follicle cell nuclei. Ovaries from a transgenic line carrying a GFP-histone H2Av fusion were used as a control. Follicle cell nuclei undergo several rounds of endoreduplication, resulting in polyploid cells containing 2C, 4C, 8C, 16C, and 32C nuclei. Flow cytometry data was analyzed for DAPI content of follicle cell nuclei in each phase of the cell cycle, which did not reveal any significant differences in ploidy content versus controls. (0.03 MB XLS) [file pone.0002831.s003.xls]

## Sheet: DAPI
DAPI Fluorescence								Key:
								2C = diploid, 4C = tetraploid, etc
Sample (n=6)	Mean	σ	σM					S1 = first S phase (2C to 4C), S2 = second S phase (4C to 8C), etc
CyO 2C	27.75	0.662963	0.270654					σ = standard deviation of the mean
RbfN 2C	27.9433	0.829522	0.338651					σM = standard error of the mean
GFP 2C	27.33	0.602926	0.246144
CyO S1	36.9133	1.15592	0.471902
RbfN S1	37.0133	1.24043	0.506403
GFP S1	36.8367	0.713797	0.291407
CyO 4C	51.8283	1.68514	0.687956
RbfN 4C	51.4417	1.60174	0.653908
GFP 4C	52.0033	0.983619	0.401561
CyO S2	71.7133	3.0397	1.24095
RbfN S2	71.1183	2.26694	0.925474
GFP S2	71.5717	1.4279	0.582937
CyO 8C	97.2133	3.78208	1.54403
RbfN 8C	95.5817	3.05119	1.24564
GFP 8C	97.4533	1.9823	0.80927
CyO S3	129.552	4.95303	2.02206
RbfN S3	127.987	4.80676	1.96235
GFP S3	130.647	3.30029	1.34734
CyO 16C	176.583	4.72599	1.92938
RbfN 16C	175.837	5.4272	2.21564
GFP 16C	174.97	2.79788	1.14223
CyO S4	249.102	6.22758	2.5424
RbfN S4	251.018	7.44798	3.04063
GFP S4	248.615	5.03911	2.05721
CyO 32C	331.603	8.58769	3.50591
RbfN 32C	333.317	9.48122	3.87069
GFP 32C	335.05	6.68755	2.73018
Anova: Single Factor
SUMMARY
Groups	Count	Sum	Average	Variance
CyO 2C	6	166.5	27.75	0.43952
RbfN 2C	6	167.66	27.9433	0.688107
ANOVA
Source of Variation	SS	df	MS	F	P-value	F crit
Between Groups	0.112133	1	0.112133	0.198884	0.665124	4.9646
Within Groups	5.63813	10	0.563813
Total	5.75027	11
Anova: Single Factor
SUMMARY
Groups	Count	Sum	Average	Variance
CyO S1	6	221.48	36.9133	1.33615
RbfN S1	6	222.08	37.0133	1.53867
ANOVA
Source of Variation	SS	df	MS	F	P-value	F crit
Between Groups	0.03	1	0.03	0.0208709	0.888001	4.9646
Within Groups	14.3741	10	1.43741
Total	14.4041	11
Anova: Single Factor
SUMMARY
Groups	Count	Sum	Average	Variance
CyO 4C	6	310.97	51.8283	2.8397
RbfN 4C	6	308.65	51.4417	2.56558
ANOVA
Source of Variation	SS	df	MS	F	P-value	F crit
Between Groups	0.448533	1	0.448533	0.165961	0.69231	4.9646
Within Groups	27.0264	10	2.70264
Total	27.4749	11
Anova: Single Factor
SUMMARY
Groups	Count	Sum	Average	Variance
CyO S2	6	430.28	71.7133	9.23979
RbfN S2	6	426.71	71.1183	5.13902
ANOVA
Source of Variation	SS	df	MS	F	P-value	F crit
Between Groups	1.06208	1	1.06208	0.147728	0.708763	4.9646
Within Groups	71.894	10	7.1894
Total	72.9561	11
Anova: Single Factor
SUMMARY
Groups	Count	Sum	Average	Variance
CyO 8C	6	583.28	97.2133	14.3041
RbfN 8C	6	573.49	95.5817	9.30974
ANOVA
Source of Variation	SS	df	MS	F	P-value	F crit
Between Groups	7.98701	1	7.98701	0.676467	0.429981	4.9646
Within Groups	118.069	10	11.8069
Total	126.056	11
Anova: Single Factor
SUMMARY
Groups	Count	Sum	Average	Variance
CyO S3	6	777.31	129.552	24.5325
RbfN S3	6	767.92	127.987	23.105
ANOVA
Source of Variation	SS	df	MS	F	P-value	F crit
Between Groups	7.34768	1	7.34768	0.308483	0.59082	4.9646
Within Groups	238.187	10	23.8187
Total	245.535	11
Anova: Single Factor
SUMMARY
Groups	Count	Sum	Average	Variance
CyO 16C	6	1059.5	176.583	22.3349
RbfN 16C	6	1055.02	175.837	29.4545
ANOVA
Source of Variation	SS	df	MS	F	P-value	F crit
Between Groups	1.67253	1	1.67253	0.0645898	0.804533	4.9646
Within Groups	258.947	10	25.8947
Total	260.62	11
Anova: Single Factor
SUMMARY
Groups	Count	Sum	Average	Variance
CyO S4	6	1494.61	249.102	38.7828
RbfN S4	6	1506.11	251.018	55.4725
ANOVA
Source of Variation	SS	df	MS	F	P-value	F crit
Between Groups	11.0208	1	11.0208	0.233851	0.639097	4.9646
Within Groups	471.276	10	47.1276
Total	482.297	11
Anova: Single Factor
SUMMARY
Groups	Count	Sum	Average	Variance
CyO 32C	6	1989.62	331.603	73.7484
RbfN 32C	6	1999.9	333.317	89.8936
ANOVA
Source of Variation	SS	df	MS	F	P-value	F crit
Between Groups	8.80653	1	8.80653	0.107632	0.749623	4.9646
Within Groups	818.21	10	81.821
Total	827.017	11
