# Supplementary material for: The N-Terminal Domain of the Drosophila Retinoblastoma Protein Rbf1 Interacts with ORC and Associates with Chromatin in an E2F Independent Manner
Source: PLoS One. 2008 Jul 30;3(7):e2831. doi: 10.1371/journal.pone.0002831 (PMC2475671; doi:10.1371/journal.pone.0002831)
Supplement: Table S2 — Proportion of follicle cells in G or S phases not affected by Rbf1N-RFP expression. Ovaries from Drosophila tissues expressing UAS>Rbf1N-RFP driven by actin>GAL4 or CyO control were dissected. The tissues were homogenized and DAPI stained for flow cytometry of purified follicle cell nuclei. Ovaries from a transgenic line carrying a GFP-histone H2Av fusion were used as a control. Follicle cell nuclei undergo several rounds of endoreduplication, resulting in polyploid cells containing 2C, 4C, 8C, 16C, and 32C nuclei. Flow cytometry data was analyzed for number of DAPI-staining follicle cell nuclei in each phase of the cell cycle divided by total number of counted nuclei, which did not reveal any significant differences in cell cycle phases versus controls. (0.03 MB XLS) [file pone.0002831.s004.xls]

## Sheet: Event Counts
Fraction of Cells in Each Cell Cycle Phase								Key:
								2C = diploid, 4C = tetraploid, etc
Sample (n=6)	Mean	σ	σM					S1 = first S phase (2C to 4C), S2 = second S phase (4C to 8C), etc
CyO 2C/T	0.132626	0.0334091	0.0136392					2C/T = number of events in the 2C peak divided by total events
RbfN 2C/T	0.142415	0.0294634	0.0120284					σ = standard deviation of the mean
GFP 2C/T	0.121753	0.0138556	0.00565652					σM = standard error of the mean
CyO S1/T	0.0510837	0.0257784	0.010524
RbfN S1/T	0.0456041	0.0163849	0.00668912
GFP S1/T	0.0244057	0.00329576	0.00134549
CyO 4C/T	0.226402	0.043263	0.017662
RbfN 4C/T	0.218729	0.0190732	0.00778659
GFP 4C/T	0.219129	0.00759948	0.00310247
CyO S2/T	0.0364437	0.0161264	0.00658358
RbfN S2/T	0.0308835	0.0127243	0.00519467
GFP S2/T	0.0222087	0.00231669	0.000945783
CyO 8C/T	0.139176	0.0216776	0.00884985
RbfN 8C/T	0.135211	0.0192587	0.00786231
GFP 8C/T	0.204489	0.0103005	0.00420514
CyO S3/T	0.0265037	0.0100312	0.00409524
RbfN S3/T	0.0252464	0.00888574	0.00362759
GFP S3/T	0.0144605	0.00258975	0.00105726
CyO 16C/T	0.323722	0.0878347	0.0358584
RbfN 16C/T	0.363344	0.0713049	0.0291101
GFP 16C/T	0.381531	0.00715352	0.00292041
CyO S4/T	0.0192609	0.00664848	0.00271423
RbfN S4/T	0.0132536	0.00286718	0.00117052
GFP S4/T	0.00461028	0.000996665	0.000406887
CyO 32C/T	0.0354789	0.0200507	0.00818565
RbfN 32C/T	0.0194392	0.00565439	0.00230839
GFP 32C/T	0.00896797	0.00353952	0.001445
Anova: Single Factor
SUMMARY
Groups	Count	Sum	Average	Variance
CyO 2C/T	6	0.795756	0.132626	0.00111617
RbfN 2C/T	6	0.854491	0.142415	0.000868093
ANOVA
Source of Variation	SS	df	MS	F	P-value	F crit
Between Groups	0.000287483	1	0.000287483	0.289764	0.602147	4.9646
Within Groups	0.0099213	10	0.00099213
Total	0.0102088	11
Anova: Single Factor
SUMMARY
Groups	Count	Sum	Average	Variance
CyO S1/T	6	0.306502	0.0510837	0.000664528
RbfN S1/T	6	0.273624	0.0456041	0.000268466
ANOVA
Source of Variation	SS	df	MS	F	P-value	F crit
Between Groups	9.008e-05	1	9.008e-05	0.193099	0.669694	4.9646
Within Groups	0.00466497	10	0.000466497
Total	0.00475505	11
Anova: Single Factor
SUMMARY
Groups	Count	Sum	Average	Variance
CyO 4C/T	6	1.35841	0.226402	0.00187169
RbfN 4C/T	6	1.31238	0.218729	0.000363786
ANOVA
Source of Variation	SS	df	MS	F	P-value	F crit
Between Groups	0.000176629	1	0.000176629	0.158023	0.699336	4.9646
Within Groups	0.0111774	10	0.00111774
Total	0.011354	11
Anova: Single Factor
SUMMARY
Groups	Count	Sum	Average	Variance
CyO S2/T	6	0.218662	0.0364437	0.000260061
RbfN S2/T	6	0.185301	0.0308835	0.000161908
ANOVA
Source of Variation	SS	df	MS	F	P-value	F crit
Between Groups	9.27474e-05	1	9.27474e-05	0.439594	0.522307	4.9646
Within Groups	0.00210984	10	0.000210984
Total	0.00220259	11
Anova: Single Factor
SUMMARY
Groups	Count	Sum	Average	Variance
CyO 8C/T	6	0.835054	0.139176	0.000469919
RbfN 8C/T	6	0.811266	0.135211	0.000370896
ANOVA
Source of Variation	SS	df	MS	F	P-value	F crit
Between Groups	4.71521e-05	1	4.71521e-05	0.112158	0.744619	4.9646
Within Groups	0.00420407	10	0.000420407
Total	0.00425123	11
Anova: Single Factor
SUMMARY
Groups	Count	Sum	Average	Variance
CyO S3/T	6	0.159022	0.0265037	0.000100626
RbfN S3/T	6	0.151478	0.0252464	7.89564e-05
ANOVA
Source of Variation	SS	df	MS	F	P-value	F crit
Between Groups	4.74255e-06	1	4.74255e-06	0.0528176	0.822864	4.9646
Within Groups	0.000897912	10	8.97912e-05
Total	0.000902654	11
Anova: Single Factor
SUMMARY
Groups	Count	Sum	Average	Variance
CyO 16C/T	6	1.94233	0.323722	0.00771493
RbfN 16C/T	6	2.18006	0.363344	0.00508439
ANOVA
Source of Variation	SS	df	MS	F	P-value	F crit
Between Groups	0.00470972	1	0.00470972	0.735932	0.411056	4.9646
Within Groups	0.0639966	10	0.00639966
Total	0.0687063	11
Anova: Single Factor
SUMMARY
Groups	Count	Sum	Average	Variance
CyO S4/T	6	0.115565	0.0192609	4.42023e-05
RbfN S4/T	6	0.0795213	0.0132536	8.22074e-06
ANOVA
Source of Variation	SS	df	MS	F	P-value	F crit
Between Groups	0.000108264	1	0.000108264	4.1304	0.0695324	4.9646
Within Groups	0.000262115	10	2.62115e-05
Total	0.000370379	11
Anova: Single Factor
SUMMARY
Groups	Count	Sum	Average	Variance
CyO 32C/T	6	0.212873	0.0354789	0.000402029
RbfN 32C/T	6	0.116635	0.0194392	3.19721e-05
ANOVA
Source of Variation	SS	df	MS	F	P-value	F crit
Between Groups	0.000771816	1	0.000771816	3.55674	0.0886538	4.9646
Within Groups	0.00217001	10	0.000217001
Total	0.00294182	11
								Note: The results for S4 and 32C might indicate that RbfN inhibits cell cycle progression beyond 16C, since there is on average a lower proportion RbfN-expressing cells in these phases compared to the CyO control. However, the GFP control shows an even smaller proportion of cells in S4 and 32C phases than either CyO or RbfN, which would indicated that the difference we are seeing has nothing to d…
