# Supplementary material for: The N-Terminal Domain of the Drosophila Retinoblastoma Protein Rbf1 Interacts with ORC and Associates with Chromatin in an E2F Independent Manner
Source: PLoS One. 2008 Jul 30;3(7):e2831. doi: 10.1371/journal.pone.0002831 (PMC2475671; doi:10.1371/journal.pone.0002831)
Supplement: Table S3 — Follicle cell nuclear size not affected by Rbf1N-RFP expression. Ovaries from Drosophila tissues expressing UAS>Rbf1N-RFP driven by actin>GAL4 or CyO control were dissected. The tissues were homogenized and DAPI stained for flow cytometry of purified follicle cell nuclei. Ovaries from a transgenic line carrying a GFP-histone H2Av fusion were used as a control. Follicle cell nuclei undergo several rounds of endoreduplication, resulting in polyploid cells containing 2C, 4C, 8C, 16C, and 32C nuclei. Flow cytometry data was analyzed for forward light scatter, a measure of nuclear size, for each ploidy level (2C, 4C, 8C, etc), which did not reveal any significant differences in nuclear size versus controls. (0.02 MB XLS) [file pone.0002831.s005.xls]

## Sheet: Forward Scatter
Forward Light Scatter								Key:
								2C = diploid, 4C = tetraploid, etc
Sample (n=6)	Mean	σ	σM					σ = standard deviation of the mean
2C CyO	3.13333	0.625033	0.255169					σM = standard error of the mean
2C RbfN	2.65	0.288097	0.117615
2C GFP	2.70833	0.429499	0.123986
4C CyO	10	2.46008	1.00432
4C RbfN	8.56667	1.07083	0.437163
4C GFP	9.475	1.54103	0.444857
8C CyO	36.4	8.17704	3.33826
8C RbfN	31.6167	3.74562	1.52914
8C GFP	35.0917	4.05204	1.16972
16C CyO	79.1333	11.0948	4.52943
16C RbfN	72.55	8.22843	3.35924
16C GFP	63.5	5.00036	1.44348
32C CyO	159.217	23.4553	9.57557
32C RbfN	160	19.4653	7.94666
32C GFP	170.792	17.7889	5.13521
Anova: Single Factor
SUMMARY
Groups	Count	Sum	Average	Variance
2C CyO	6	18.8	3.13333	0.390667
2C RbfN	6	15.9	2.65	0.083
ANOVA
Source of Variation	SS	df	MS	F	P-value	F crit
Between Groups	0.700833	1	0.700833	2.95918	0.11613	4.9646
Within Groups	2.36833	10	0.236833
Total	3.06917	11
Anova: Single Factor
SUMMARY
Groups	Count	Sum	Average	Variance
4C CyO	6	60	10	6.052
4C RbfN	6	51.4	8.56667	1.14667
ANOVA
Source of Variation	SS	df	MS	F	P-value	F crit
Between Groups	6.16333	1	6.16333	1.71235	0.219955	4.9646
Within Groups	35.9933	10	3.59933
Total	42.1567	11
Anova: Single Factor
SUMMARY
Groups	Count	Sum	Average	Variance
8C CyO	6	218.4	36.4	66.864
8C RbfN	6	189.7	31.6167	14.0297
ANOVA
Source of Variation	SS	df	MS	F	P-value	F crit
Between Groups	68.6408	1	68.6408	1.69706	0.221873	4.9646
Within Groups	404.468	10	40.4468
Total	473.109	11
Anova: Single Factor
SUMMARY
Groups	Count	Sum	Average	Variance
16C CyO	6	474.8	79.1333	123.095
16C RbfN	6	435.3	72.55	67.707
ANOVA
Source of Variation	SS	df	MS	F	P-value	F crit
Between Groups	130.021	1	130.021	1.36289	0.270119	4.9646
Within Groups	954.008	10	95.4008
Total	1084.03	11
Anova: Single Factor
SUMMARY
Groups	Count	Sum	Average	Variance
32C CyO	6	955.3	159.217	550.15
32C RbfN	6	960	160	378.896
ANOVA
Source of Variation	SS	df	MS	F	P-value	F crit
Between Groups	1.84083	1	1.84083	0.00396285	0.951046	4.9646
Within Groups	4645.23	10	464.523
Total	4647.07	11
